# Supplementary material for: Comparative Study of T-Cell Repertoires after COVID-19 Immunization with Homologous or Heterologous Vaccine Booster
Source: Pathogens. 2024 Mar 27;13(4):284. doi: 10.3390/pathogens13040284 (PMC11054887; doi:10.3390/pathogens13040284)
Supplement: Supplementary file 1 [file pathogens-13-00284-s001.zip]

Archive with 1 entries (1 files):
- pathogens-2864247-supplementary.pdf
